# Supplementary material for: Empirical evidence of the impact of mobility on property crimes during the first two waves of the COVID-19 pandemic
Source: Humanit Soc Sci Commun. 2022 Oct 14;9(1):373. doi: 10.1057/s41599-022-01393-0 (PMC9568967; doi:10.1057/s41599-022-01393-0)
Supplement: Supplementary file 1 — Code [file 41599_2022_1393_MOESM1_ESM.txt]

'''
DeepAR Code for Predicting Property Offences in Tamil Nadu state and in Chennai city
'''
# Imports
import pandas as pd
import matplotlib as mpl
import matplotlib.pyplot as plt
import pdb

from pathlib import Path
from gluonts.model.deepar import DeepAREstimator
from gluonts.mx.trainer import Trainer
from gluonts.evaluation.backtest import make_evaluation_predictions
from gluonts.model.predictor import Predictor
from gluonts.evaluation import Evaluator
from gluonts.mx.distribution.neg_binomial import NegativeBinomialOutput
from gluonts.dataset.common import ListDataset
from gluonts.dataset.field_names import FieldName
from sklearn.metrics import mean_absolute_percentage_error, mean_squared_error, mean_absolute_error
from scipy.stats import shapiro, wilcoxon
from tqdm.autonotebook import tqdm
import numpy as np
import dabest
import pickle

mpl.rcParams['figure.figsize'] = (10,8)
mpl.rcParams['axes.grid'] = True

font = {'weight' : 'bold',
        'size'   : 15}

mpl.rc('font', **font)

# Wave 1 or 2? -------------------------------------------------------------------------------------------------------------
# Wave 1: "Wave-1"
# Wave 2: "Wave-2"
# Wave 1 and 2: "Wave-1+2"
wave = "Wave-1+2"
crime_type = "Property-Offences"

# Domain : "Tamil Nadu" or "Chennai"
domain = "Tamil Nadu"

# Train the model? ---------------------------------------------------------------------------------------------------------
train_model = True # True -- train from scratch, False -- use pretrained model
 
# Read the complete data 01-01-2010 to 31-12-2021 --------------------------------------------------------------------------
df = pd.read_csv('Data.csv', sep=',', index_col=0, parse_dates=True) # Add the data file here
# IMPORTANT: In the case of Chennai, add data with weekly crime counts instead of daily crime counts

# Taking only the property offences data -----------------------------------------------------------------------------------
df_offences = df[['Robbery', 'Burglary', 'Theft']]

# List of property offenses ------------------------------------------------------------------------------------------------
crimes = df_offences.columns

# Plotting the entire data for the property offenses crime -----------------------------------------------------------------
fig, axs = plt.subplots(len(crimes),1, figsize=(20,20), sharex=True)
axx = axs.ravel()
for i in range(0,len(crimes)):
  df_offences[crimes[i]].sort_index().loc["2010-01-01":"2021-12-31"].plot(ax=axx[i])
  axx[i].set_xlabel("date")
  axx[i].set_ylabel(crimes[i])
  axx[i].grid(which='minor', axis='x')

# Resetting the index to integer values ------------------------------------------------------------------------------------
df_offences_input = df_offences.reset_index(drop=True).T.reset_index()

# Assigning a code to each of the property offences ------------------------------------------------------------------------
ts_code=df_offences_input["index"].astype('category').cat.codes.values

# Getting the length of the training and the test datasets -----------------------------------------------------------------
# For test data, predictions are made on a trailing window of length = prediction_length
if wave == "Wave-1":
  train_len = len(df_offences[crimes[1]].sort_index().loc["2010-01-01":"2019-12-31"])
  test_len = len(df_offences[crimes[1]].sort_index().loc["2010-01-01":"2020-12-31"]) # Predictions are made for 2020
elif wave == "Wave-2":
  train_len = len(df_offences[crimes[1]].sort_index().loc["2010-01-01":"2020-12-31"])
  test_len = len(df_offences[crimes[1]].sort_index().loc["2010-01-01":"2021-12-31"]) # Predictions are made for 2021
elif wave == "Wave-1+2":
  train_len = len(df_offences[crimes[1]].sort_index().loc["2010-01-01":"2019-12-31"])
  test_len = len(df_offences[crimes[1]].sort_index().loc["2010-01-01":"2021-12-31"]) # Predictions are made for 2020

# Train and test data ------------------------------------------------------------------------------------------------------
df_offences_train = df_offences_input.iloc[:,1:train_len].values
df_offences_test = df_offences_input.iloc[:,1:test_len].values
print(df_offences_train.shape)
print(df_offences_test.shape)

# Start time for train and test dataset ------------------------------------------------------------------------------------
if domain == 'Tamil Nadu':
  freq='D'
else if domain == 'Chennai':
  freq='W'
start_train = pd.Timestamp("2010-01-01")
#start_val = pd.Timestamp("2010-01-01")
start_test = pd.Timestamp("2010-01-01")

# Hyperparameters ----------------------------------------------------------------------------------------------------------
prediction_length = test_len - train_len
context_length = 7
num_layers = 4
num_cells = 512
cell_type = 'lstm'
epochs = 5
batch_size = 16
patience = 5
weight_decay = 0.001
learning_rate = 0.0001

# Defining DeepAR Estimator ------------------------------------------------------------------------------------------------
estimator = DeepAREstimator(freq=freq,
			context_length=context_length,
			prediction_length=prediction_length,
			use_feat_static_cat=True,
			cardinality=[1],
			num_layers=num_layers,
			num_cells=num_cells,
			cell_type=cell_type,
                              distr_output=NegativeBinomialOutput(),
			trainer=Trainer(epochs=epochs,
                                        batch_size=batch_size,
                                        patience=patience,
                                        weight_decay=weight_decay,
                                        learning_rate=learning_rate)
                        )

# Preparing train and test datasets ----------------------------------------------------------------------------------------
train_ds = ListDataset([
	{
		FieldName.TARGET: target,
		FieldName.START: start_train,
		FieldName.FEAT_STATIC_CAT: fsc
	}
	for (target, fsc) in zip(df_offences_train, ts_code.reshape(-1,1))
], freq=freq)

test_ds = ListDataset([
	{
		FieldName.TARGET: target,
		FieldName.START: start_test,
		FieldName.FEAT_STATIC_CAT: fsc
	}
	for (target, fsc) in zip(df_offences_test, ts_code.reshape(-1,1))
], freq=freq)

if train_model:
    # Training the model on train dataset -----------------------------------------------------------------------------------
    predictor = estimator.train(training_data=train_ds)

    # Save the trained model for later use (ADD APPROPRIATE PATH) -----------------------------------------------------------
    if wave == "Wave-1":
        predictor.serialize(Path("Model/W1/"))
    elif wave == "Wave-2":
        predictor.serialize(Path("Model/W2/"))
    elif wave == "Wave-1+2":
        predictor.serialize(Path("Model/W12/"))
else:
    if wave == "Wave-1":
        predictor = Predictor.deserialize(Path("Model/W1/"))
    elif wave == "Wave-2":
        predictor = Predictor.deserialize(Path("Model/W2/"))
    elif wave == "Wave-1+2":
        predictor = Predictor.deserialize(Path("Model/W12/"))


# Making predictions using the trained model ---------------------------------------------------------------------------------
forecast_it, ts_it = make_evaluation_predictions(
	dataset =  test_ds,
	predictor = predictor,
	num_samples=100,
       )

# Converting the forecasts and original series to list -----------------------------------------------------------------------
print("Obtaining time series conditioning values ...")
tss= list(tqdm(ts_it, total=len(df_offences_test)))
print("Obtaining time series predictions ...")
forecasts = list(tqdm(forecast_it, total=len(df_offences_test)))

# Splitting predictions into different periods -------------------------------------------------------------------------------
predictions = {}  # Predictions
test_stats = {}   # Observations
if wave == "Wave-1":
  PREL_pred_2020,CL_pred_2020,PL_pred_2020,POSTL_pred_2020 = {},{},{},{}
  PREL_test_2020,CL_test_2020,PL_test_2020,POSTL_test_2020 = {},{},{},{}
elif wave == "Wave-2":
  PREL_pred_2021, PL1_pred_2021, CL_pred_2021, PL2_pred_2021, POSTL_pred_2021 = {},{},{},{},{}
  PREL_test_2021, PL1_test_2021, CL_test_2021, PL2_test_2021, POSTL_test_2021 = {},{},{},{},{}
elif wave == "Wave-1+2":
  PREL_pred_2020,CL_pred_2020,PL_pred_2020,POSTL_pred_2020, PREL_pred_2021, PL1_pred_2021, CL_pred_2021, PL2_pred_2021, POSTL_pred_2021 = {},{},{},{},{},{},{},{},{}
  PREL_test_2020,CL_test_2020,PL_test_2020,POSTL_test_2020, PREL_test_2021, PL1_test_2021, CL_test_2021, PL2_test_2021, POSTL_test_2021 = {},{},{},{},{},{},{},{},{}

if wave == "Wave-1":
  # Pre-Lockdown 2020         --  01/01/2020 to 22/03/2020
  # Complete Lockdown 2020    --  23/03/2020 to 30/04/2020
  # Partial Lockdown 2020     --  01/05/2020 to 08/06/2020
  # Post Lockdown 2020        --  01/09/2020 to 08/10/2020
  for i in tqdm(range(len(crimes))):
    predictions[crimes[i]] = pd.DataFrame({'prediction':forecasts[i].median}, index = pd.date_range('2020-01-01', periods=prediction_length, freq=freq))
    test_stats[crimes[i]] = tss[i][0][-prediction_length:]
    
    PREL_pred_2020[crimes[i]] = predictions[crimes[i]].loc[pd.date_range('2020-01-01', '2020-03-22', freq=freq)]
    CL_pred_2020[crimes[i]] = predictions[crimes[i]].loc[pd.date_range('2020-03-23', '2020-04-30', freq=freq)]
    PL_pred_2020[crimes[i]] = predictions[crimes[i]].loc[pd.date_range('2020-05-01', '2020-06-08', freq=freq)]
    POSTL_pred_2020[crimes[i]] = predictions[crimes[i]].loc[pd.date_range('2020-09-01', '2020-10-08', freq=freq)]

    PREL_test_2020[crimes[i]] = test_stats[crimes[i]].loc[pd.date_range('2020-01-01', '2020-03-22', freq=freq)]
    CL_test_2020[crimes[i]] = test_stats[crimes[i]].loc[pd.date_range('2020-03-23', '2020-04-30', freq=freq)]
    PL_test_2020[crimes[i]] = test_stats[crimes[i]].loc[pd.date_range('2020-05-01', '2020-06-08', freq=freq)]
    POSTL_test_2020[crimes[i]] = test_stats[crimes[i]].loc[pd.date_range('2020-09-01', '2020-10-08', freq=freq)]

elif wave == "Wave-2":
  # Pre-Lockdown 2021       --  01/01/2021  09/04/2021
  # Partial Lockdown-1 2021 --  10/04/2021  05/05/2021
  # Complete Lockdown 2021  --  06/05/2021  07/06/2021
  # Partial Lockdown-2 2021 --  08/06/2021  06/07/2021
  # Post Lockdown 2021      --  01/09/2021  30/09/2021
  for i in tqdm(range(len(crimes))):
    predictions[crimes[i]] = pd.DataFrame({'prediction':forecasts[i].median}, index = pd.date_range('2021-01-01', periods=prediction_length, freq=freq))
    test_stats[crimes[i]] = tss[i][0][-prediction_length:]

    PREL_pred_2021[crimes[i]] = predictions[crimes[i]].loc[pd.date_range('2021-01-01', '2021-04-09', freq=freq)]
    PL1_pred_2021[crimes[i]] = predictions[crimes[i]].loc[pd.date_range('2021-04-10', '2021-05-05', freq=freq)]
    CL_pred_2021[crimes[i]] = predictions[crimes[i]].loc[pd.date_range('2021-05-06', '2021-06-07', freq=freq)]
    PL2_pred_2021[crimes[i]] = predictions[crimes[i]].loc[pd.date_range('2021-06-08', '2021-07-06', freq=freq)]
    POSTL_pred_2021[crimes[i]] = predictions[crimes[i]].loc[pd.date_range('2021-09-01', '2021-12-31', freq=freq)]

    PREL_test_2021[crimes[i]] = test_stats[crimes[i]].loc[pd.date_range('2021-01-01', '2021-04-09', freq=freq)]
    PL1_test_2021[crimes[i]] = test_stats[crimes[i]].loc[pd.date_range('2021-04-10', '2021-05-05', freq=freq)]
    CL_test_2021[crimes[i]] = test_stats[crimes[i]].loc[pd.date_range('2021-05-06', '2021-06-07', freq=freq)]
    PL2_test_2021[crimes[i]] = test_stats[crimes[i]].loc[pd.date_range('2021-06-08', '2021-07-06', freq=freq)]
    POSTL_test_2021[crimes[i]] = test_stats[crimes[i]].loc[pd.date_range('2021-09-01', '2021-12-31', freq=freq)]
    
elif wave == "Wave-1+2":
  # Pre-Lockdown 2020         --  01/01/2020 to 22/03/2020
  # Complete Lockdown 2020    --  23/03/2020 to 30/04/2020
  # Partial Lockdown 2020     --  01/05/2020 to 08/06/2020
  # Post Lockdown 2020        --  01/09/2020 to 08/10/2020
  # Pre-Lockdown 2021       --  01/01/2021  09/04/2021
  # Partial Lockdown-1 2021 --  10/04/2021  05/05/2021
  # Complete Lockdown 2021  --  06/05/2021  07/06/2021
  # Partial Lockdown-2 2021 --  08/06/2021  06/07/2021
  # Post Lockdown 2021      --  01/09/2021  30/12/2021
  for i in tqdm(range(len(crimes))):
    predictions[crimes[i]] = pd.DataFrame({'prediction':forecasts[i].median}, index = pd.date_range('2020-01-01', periods=prediction_length, freq=freq))
    test_stats[crimes[i]] = tss[i][0][-prediction_length:]
    
    PREL_pred_2020[crimes[i]] = predictions[crimes[i]].loc[pd.date_range('2020-01-01', '2020-03-22', freq=freq)]
    CL_pred_2020[crimes[i]] = predictions[crimes[i]].loc[pd.date_range('2020-03-23', '2020-04-30', freq=freq)]
    PL_pred_2020[crimes[i]] = predictions[crimes[i]].loc[pd.date_range('2020-05-01', '2020-06-08', freq=freq)]
    POSTL_pred_2020[crimes[i]] = predictions[crimes[i]].loc[pd.date_range('2020-09-01', '2020-10-08', freq=freq)]

    PREL_test_2020[crimes[i]] = test_stats[crimes[i]].loc[pd.date_range('2020-01-01', '2020-03-22', freq=freq)]
    CL_test_2020[crimes[i]] = test_stats[crimes[i]].loc[pd.date_range('2020-03-23', '2020-04-30', freq=freq)]
    PL_test_2020[crimes[i]] = test_stats[crimes[i]].loc[pd.date_range('2020-05-01', '2020-06-08', freq=freq)]
    POSTL_test_2020[crimes[i]] = test_stats[crimes[i]].loc[pd.date_range('2020-09-01', '2020-10-08', freq=freq)]

    PREL_pred_2021[crimes[i]] = predictions[crimes[i]].loc[pd.date_range('2021-01-01', '2021-04-09', freq=freq)]
    PL1_pred_2021[crimes[i]] = predictions[crimes[i]].loc[pd.date_range('2021-04-10', '2021-05-05', freq=freq)]
    CL_pred_2021[crimes[i]] = predictions[crimes[i]].loc[pd.date_range('2021-05-06', '2021-06-07', freq=freq)]
    PL2_pred_2021[crimes[i]] = predictions[crimes[i]].loc[pd.date_range('2021-06-08', '2021-07-06', freq=freq)]
    POSTL_pred_2021[crimes[i]] = predictions[crimes[i]].loc[pd.date_range('2021-09-01', '2021-09-30', freq=freq)]

    PREL_test_2021[crimes[i]] = test_stats[crimes[i]].loc[pd.date_range('2021-01-01', '2021-04-09', freq=freq)]
    PL1_test_2021[crimes[i]] = test_stats[crimes[i]].loc[pd.date_range('2021-04-10', '2021-05-05', freq=freq)]
    CL_test_2021[crimes[i]] = test_stats[crimes[i]].loc[pd.date_range('2021-05-06', '2021-06-07', freq=freq)]
    PL2_test_2021[crimes[i]] = test_stats[crimes[i]].loc[pd.date_range('2021-06-08', '2021-07-06', freq=freq)]
    POSTL_test_2021[crimes[i]] = test_stats[crimes[i]].loc[pd.date_range('2021-09-01', '2021-09-30', freq=freq)]

# For plotting the predictions ------------------------------------------------------------------------------------------------
def plot_prob_forecasts(ts_entry, forecast_entry, crime):
	plot_length = prediction_length
	#prediction_intervals = (95.0)
	#legend = ["observations", "median prediction"] + [f"{k}% prediction interval" for k in prediction_intervals][::-1]
	legend = ["observations", "median prediction"]

	fig, ax = plt.subplots(1,1,figsize=(25,10))
	ts_entry[-plot_length:].plot(ax=ax, linewidth=2)
	forecast_entry.plot(prediction_intervals=[95], color='g')
	
	# To mark different periods
	if wave == "Wave-1":
		dates = ['2020-03-23','2020-04-30','2020-06-08', '2020-09-01', '2020-10-08']
	elif wave == "Wave-2":
		dates = ['2021-04-10','2021-05-09','2021-05-24', '2021-06-08', '2021-09-01', '2021-09-30']
	elif wave == "Wave-1+2":
		dates = ['2020-03-23','2020-04-30','2020-06-08', '2020-09-01', '2020-10-08', '2021-04-10','2021-05-09','2021-05-24', '2021-06-08', '2021-09-01', '2021-09-30']
	
	for d in dates:
		plt.axvline(x = pd.to_datetime(f'{d}'), ls='--', color='r', linewidth=1)
	
	if wave == "Wave-1":
		height = max(np.array(test_stats[crimes[i]]))-15
		plt.text(pd.to_datetime('2020-03-15'), height, 'Pre-L 2020',rotation=90, fontsize=14, bbox=dict(boxstyle = "square", facecolor = "lightcoral"))
		plt.text(pd.to_datetime('2020-04-20'), height, 'SIP 2020',rotation=90, fontsize=14, bbox=dict(boxstyle = "square", facecolor = "lightcoral"))
		plt.text(pd.to_datetime('2020-05-10'), height, 'MIP 2020',rotation=90, fontsize=14, bbox=dict(boxstyle = "square", facecolor = "lightcoral"))
		plt.text(pd.to_datetime('2020-09-15'), height, 'Post-IP 2020',rotation=90, fontsize=14, bbox=dict(boxstyle = "square", facecolor = "lightcoral"))
		plt.title(crime + ' cases during the year 2020', fontsize=14)
	elif wave == "Wave-2":
		height = max(np.array(test_stats[crimes[i]]))-15
		plt.text(pd.to_datetime('2021-04-05'), height, 'Pre-L 2021',rotation=90, fontsize=14, bbox=dict(boxstyle = "square", facecolor = "lightcoral"))
		plt.text(pd.to_datetime('2021-04-30'), height, 'MIP-One 2021',rotation=90, fontsize=14, bbox=dict(boxstyle = "square", facecolor = "lightcoral"))
		plt.text(pd.to_datetime('2021-05-15'), height, 'SIP 2021',rotation=90, fontsize=14, bbox=dict(boxstyle = "square", facecolor = "lightcoral"))
		plt.text(pd.to_datetime('2021-05-30'), height, 'MIP-Two 2021',rotation=90, fontsize=14, bbox=dict(boxstyle = "square", facecolor = "lightcoral"))
		plt.text(pd.to_datetime('2021-09-15'), height, 'Post-IP 2021',rotation=90, fontsize=14, bbox=dict(boxstyle = "square", facecolor = "lightcoral"))
		plt.title(crime + ' cases during the year 2021', fontsize=14)
	elif wave == "Wave-1+2":
		height = max(np.array(test_stats[crimes[i]]))-15
		plt.text(pd.to_datetime('2020-03-15'), height, 'Pre-L 2020',rotation=90, fontsize=14, bbox=dict(boxstyle = "square", facecolor = "lightcoral"))
		plt.text(pd.to_datetime('2020-04-20'), height, 'SIP 2020',rotation=90, fontsize=14, bbox=dict(boxstyle = "square", facecolor = "lightcoral"))
		plt.text(pd.to_datetime('2020-05-10'), height, 'MIP 2020',rotation=90, fontsize=14, bbox=dict(boxstyle = "square", facecolor = "lightcoral"))
		plt.text(pd.to_datetime('2020-09-15'), height, 'Post-IP 2020',rotation=90, fontsize=14, bbox=dict(boxstyle = "square", facecolor = "lightcoral"))
		plt.text(pd.to_datetime('2021-04-05'), height, 'Pre-L 2021',rotation=90, fontsize=14, bbox=dict(boxstyle = "square", facecolor = "lightcoral"))
		plt.text(pd.to_datetime('2021-04-30'), height, 'MIP-One 2021',rotation=90, fontsize=14, bbox=dict(boxstyle = "square", facecolor = "lightcoral"))
		plt.text(pd.to_datetime('2021-05-15'), height, 'SIP 2021',rotation=90, fontsize=14, bbox=dict(boxstyle = "square", facecolor = "lightcoral"))
		plt.text(pd.to_datetime('2021-05-30'), height, 'MIP-Two 2021',rotation=90, fontsize=14, bbox=dict(boxstyle = "square", facecolor = "lightcoral"))
		plt.text(pd.to_datetime('2021-09-15'), height, 'Post-IP 2021',rotation=90, fontsize=14, bbox=dict(boxstyle = "square", facecolor = "lightcoral"))
		plt.title(crime + ' cases during the year 2021', fontsize=14)
		x = ['2020-01-01', '2020-04-01', '2020-07-01', '2020-10-01', '2021-01-01', '2021-04-01', '2021-07-01', '2021-10-01', '2021-12-31']
		labels = ['Jan\n2020', 'Apr', 'Jul', 'Oct', 'Jan\n2021', 'Apr', 'Jul', 'Oct', 'Dec']
		plt.xticks(x, labels)
		plt.xlabel('Timeline', fontsize=25)
		if domain == "Tamil Nadu":
			plt.ylabel('Daily Cases', fontsize=25)
		else:
			plt.ylabel('Weekly Cases', fontsize=25)
	
	plt.grid(which="both")
	plt.legend(legend, loc="upper left", fontsize=18)
	plt.savefig(crime + '_' + wave +'.png', bbox_inches='tight')

# Plotting the predicted and the actual values for the property-offences data ------------------------------------------------
heights = [20, 11, 30, 150, 2, 2] # Add appropriate heights for the text box
for i in tqdm(range(len(crimes))):
	ts_entry = tss[i]
	forecast_entry = forecasts[i]
	plot_prob_forecasts(ts_entry, forecast_entry, crimes[i], heights[i])

# Defining error metrics -----------------------------------------------------------------------------------------------------
def wmape(actual, forecast):
    # we take two series and calculate an output a wmape from it

    # make a series called mape
    se_mape = abs(actual-forecast)/actual

    # get a float of the sum of the actual
    ft_actual_sum = actual.sum()

    # get a series of the multiple of the actual & the mape
    se_actual_prod_mape = actual * se_mape

    # summate the prod of the actual and the mape
    ft_actual_prod_mape_sum = se_actual_prod_mape.sum()

    # float: wmape of forecast
    ft_wmape_forecast = ft_actual_prod_mape_sum / ft_actual_sum

    # return a float
    return ft_wmape_forecast

# Evaluating the model -------------------------------------------------------------------------------------------------------
evaluator = Evaluator(quantiles=[0.1, 0.5, 0.9],
                          custom_eval_fn = {'MAPE':[mean_absolute_percentage_error,'mean', 'mean'],
                                            'WMAPE':[wmape, 'mean', 'mean'],
                                            'MAE':[mean_absolute_error,'mean','mean'],
                                            'MSE':[mean_squared_error,'mean','mean']})
agg_metrics, item_metrics = evaluator(iter(tss), iter(forecasts), num_series=len(df_offences_test))
print('Agg. Metrics')
print(agg_metrics)
print('Item Metrics')
print(item_metrics)

# Calculating wMAPE for the Pre-Lockdown Period ------------------------------------------------------------------------------
if wave == "Wave-1":
    for crime in crimes:
        print('WMAPE: ' + crime)
        print(wmape(np.array(PREL_test_2020[crime]), np.array(PREL_pred_2020[crime].iloc[:,0])))
elif wave == "Wave-2":
    for crime in crimes:
        print('WMAPE: ' + crime)
        print(wmape(np.array(PREL_test_2021[crime]), np.array(PREL_pred_2021[crime].iloc[:,0])))
elif wave == "Wave-1+2":
    for crime in crimes:
        print('WMAPE: ' + crime)
        print(wmape(np.array(PREL_test_2020[crime]), np.array(PREL_pred_2020[crime].iloc[:,0])))	
    for crime in crimes:
        print('WMAPE: ' + crime)
        print(wmape(np.array(PREL_test_2021[crime]), np.array(PREL_pred_2021[crime].iloc[:,0])))
        
def runs(lst):
    
    for j, two in enumerate(lst):
        if j == 0:
            one, i = two, 0
        if one != two:
            yield j - i, one
            i = j
        one = two
    yield j - i + 1, two

def lookup_size(delta: float, dull: dict) -> str:

    delta = abs(delta)
    if delta < dull['small']:
        return 'negligible'
    if dull['small'] <= delta < dull['medium']:
        return 'small'
    if dull['medium'] <= delta < dull['large']:
        return 'medium'
    if delta >= dull['large']:
        return 'large'

# Defining Cliff's D ---------------------------------------------------------------------------------------------------------
def cliffsDelta(lst1, lst2, **dull):

    if not dull:
        dull = {'small': 0.147, 'medium': 0.33, 'large': 0.474} # effect sizes from (Hess and Kromrey, 2004)
    m, n = len(lst1), len(lst2)
    lst2 = sorted(lst2)
    j = more = less = 0
    for repeats, x in runs(sorted(lst1)):
        while j <= (n - 1) and lst2[j] < x:
            j += 1
        more += j*repeats
        while j <= (n - 1) and lst2[j] == x:
            j += 1
        less += (n - j)*repeats
    d = (more - less) / (m*n)
    size = lookup_size(d, dull)
    return d, size

# Statistical tests ----------------------------------------------------------------------------------------------------------
if wave == "Wave-1":
  Periods_pred = {'PREL_pred_2020':PREL_pred_2020, 'CL_pred_2020':CL_pred_2020, 'PL_pred_2020':PL_pred_2020, 'POSTL_pred_2020':POSTL_pred_2020}  
  Periods_test = {'PREL_test_2020':PREL_test_2020, 'CL_test_2020':CL_test_2020, 'PL_test_2020':PL_test_2020, 'POSTL_test_2020':POSTL_test_2020} 
elif wave == "Wave-2":
  Periods_pred = {'PREL_pred_2021':PREL_pred_2021, 'PL1_pred_2021':PL1_pred_2021, 'CL_pred_2021':CL_pred_2021, 'PL2_pred_2021':PL2_pred_2021, 'POSTL_pred_2021':POSTL_pred_2021}  
  Periods_test = {'PREL_test_2021':PREL_test_2021, 'PL1_test_2021':PL1_test_2021, 'CL_test_2021':CL_test_2021, 'PL2_test_2021':PL2_test_2021, 'POSTL_test_2021':POSTL_test_2021} 
elif wave == "Wave-1+2":
  Periods_pred = {'PREL_pred_2020':PREL_pred_2020, 'CL_pred_2020':CL_pred_2020, 'PL_pred_2020':PL_pred_2020, 'POSTL_pred_2020':POSTL_pred_2020, 'PREL_pred_2021':PREL_pred_2021, 'PL1_pred_2021':PL1_pred_2021, 'CL_pred_2021':CL_pred_2021, 'PL2_pred_2021':PL2_pred_2021, 'POSTL_pred_2021':POSTL_pred_2021}  
  Periods_test = {'PREL_test_2020':PREL_test_2020, 'CL_test_2020':CL_test_2020, 'PL_test_2020':PL_test_2020, 'POSTL_test_2020':POSTL_test_2020, 'PREL_test_2021':PREL_test_2021, 'PL1_test_2021':PL1_test_2021, 'CL_test_2021':CL_test_2021, 'PL2_test_2021':PL2_test_2021, 'POSTL_test_2021':POSTL_test_2021} 

stat_tests_1 = {'Shapiro': shapiro}
stat_tests_3 = {'Mean':np.mean}
stat_tests_2 = {'Cliff':cliffsDelta, 'Wilcoxon':wilcoxon}
predicted_table = pd.DataFrame()
actual_table = pd.DataFrame()

# Actual and predicted daily counts during various intervention periods -------------------------------------------------------
for crime in crimes:
  for period_2,value_2 in Periods_test.items():
    actual_count = sum(list(Periods_test[period_2][crime]))/len(list(Periods_test[period_2][crime]))
    print(f'Actual daily count for {crime} during {period_2} is: %.3f' % (actual_count))
  for period_1,value_1 in Periods_pred.items():
    predicted_count = sum(list(Periods_pred[period_1][crime].iloc[:,0]))/len(list(Periods_pred[period_1][crime].iloc[:,0]))
    print(f'Predicted daily count for {crime} during {period_1} is: %.3f' % (predicted_count))

# Mean and shapiro -------------------------------------------------------------------------------------------------------------
b,c = pd.DataFrame(),pd.DataFrame()

for func_key, func in stat_tests_1.items():
  for crime in crimes:

      for period_1,value_1 in Periods_pred.items():
          stat,p = stat_tests_1[func_key](list(Periods_pred[period_1][crime].iloc[:,0]))
          a = {'stat': stat, 'p': p}
          print(f'{crime} ,{period_1} ,{func_key} Predicted Statistics=%.3f, p=%.3f' % (stat, p))
          b = pd.concat([b, pd.DataFrame([a])],axis = 1)

      for period_2,value_2 in Periods_test.items():
          stat,p = stat_tests_1[func_key](list(Periods_test[period_2][crime]))
          d = {'stat': stat, 'p': p}
          print(f'{crime} ,{period_2} ,{func_key} Actual Statistics=%.3f, p=%.3f' % (stat, p))
          c = pd.concat([c,pd.DataFrame([d])],axis = 1)

      predicted_table = predicted_table.append(b, ignore_index = True)
      actual_table = actual_table.append(c, ignore_index = True)
      b,c = pd.DataFrame(),pd.DataFrame()

predicted_table.to_csv('predicted stats shapiro.csv')
actual_table.to_csv('actual stats shapiro.csv')

predicted_table, actual_table = pd.DataFrame(), pd.DataFrame()
b,c = pd.DataFrame(),pd.DataFrame()

for fun_key, fun in stat_tests_3.items():
  for crime in crimes:

      for period_3,value_3 in Periods_test.items():
          meanz = stat_tests_3[fun_key](list(Periods_test[period_3][crime]))
          a = {'mean':meanz}
          print(f'{crime} ,{period_3} ,{fun_key} = %.3f' % (a['mean']))
          c = pd.concat([c,pd.DataFrame([a])],axis = 1)

      for period_3,value_3 in Periods_pred.items():
          meanz = stat_tests_3[fun_key](list(Periods_pred[period_3][crime].iloc[:,0]))
          d = {'mean':meanz}
          print(f'{crime} ,{period_3} ,{fun_key} = %.3f' % (a['mean']))
          b = pd.concat([b,pd.DataFrame([d])], axis = 1)

      predicted_table = predicted_table.append(b, ignore_index = True)
      actual_table = actual_table.append(c, ignore_index = True)
      b,c =pd.DataFrame(),pd.DataFrame()

predicted_table.to_csv('predicted stats mean.csv')
actual_table.to_csv('actual stats mean.csv')

# Cliff's Delta and wilcoxon ------------------------------------------------------------------------------------------------------
cliff_table = pd.DataFrame()
if wave == "Wave-1":
  cliff_pairs = {'PREL_pred_2020':PREL_test_2020, 'CL_pred_2020':CL_test_2020, 'PL_pred_2020':PL_test_2020, 'POSTL_pred_2020':POSTL_test_2020}
if wave == "Wave-2":
   cliff_pairs = {'PREL_pred_2021':PREL_test_2021, 'PL1_pred_2021':PL1_test_2021, 'CL_pred_2021':CL_test_2021, 'PL2_pred_2021':PL2_test_2021, 'POSTL_pred_2021':POSTL_test_2021}
if wave == "Wave-1+2":
   cliff_pairs = {'PREL_pred_2020':PREL_test_2020, 'CL_pred_2020':CL_test_2020, 'PL_pred_2020':PL_test_2020, 'POSTL_pred_2020':POSTL_test_2020, 'PREL_pred_2021':PREL_test_2021, 'PL1_pred_2021':PL1_test_2021, 'CL_pred_2021':CL_test_2021, 'PL2_pred_2021':PL2_test_2021, 'POSTL_pred_2021':POSTL_test_2021}
b = pd.DataFrame()


for func_key, fun in stat_tests_2.items():
    for crime in crimes:
        for period_1,value_1 in Periods_pred.items():
            p,q = stat_tests_2[func_key](list(cliff_pairs[period_1][crime]), list(Periods_pred[period_1][crime].iloc[:,0]))
            a = {'statistic': p ,'p':q}
            print(f'{crime} ,{period_1} ,{func_key} = {p}')
            b = pd.concat([b,pd.DataFrame([a])], axis = 1)
        cliff_table = cliff_table.append(b, ignore_index = True)
        b = pd.DataFrame()

cliff_table.to_csv('cliff and wilcoxon stats.csv')

CI_Table = pd.DataFrame()
CI = pd.DataFrame()

# Confidence interval ---------------------------------------------------------------------------------------------------------------
for crime in crimes:
    for period,value in Periods_pred.items():
        control = list(Periods_pred[period][crime].iloc[:,0])
        test = list(cliff_pairs[period][crime])
        my_df   = pd.DataFrame({"control":control, "test":test})
        my_df.loc[:,'id'] = my_df.index
        my_dabest_object = dabest.load(my_df, idx=("control", "test"))
        CI_Lower = my_dabest_object.cliffs_delta.results['bca_low']
        CI_Upper = my_dabest_object.cliffs_delta.results['bca_high']
        a = {'ConfInterval': [round(CI_Lower[0],3), round(CI_Upper[0],3)]}
        print(crime, period)
        print(a)
        CI = pd.concat([CI,pd.DataFrame([a])], axis = 1)
    CI_Table = CI_Table.append(CI, ignore_index = True)
    CI = pd.DataFrame()
    
CI_Table.to_csv('ConfInterval.csv')
